# Supplementary material for: Low genetic diversity indicating the threatened status of Rhizophora apiculata (Rhizophoraceae) in Malaysia: declined evolution meets habitat destruction
Source: Sci Rep. 2020 Nov 5;10:19112. doi: 10.1038/s41598-020-76092-4 (PMC7644706; doi:10.1038/s41598-020-76092-4)
Supplement: Supplementary file 2 — Supplementary Information 2. [file 41598_2020_76092_MOESM2_ESM.xlsx]

## Sheet: R. apiculata blast output
Supplementary Table 1: BLASTN results for the contig sequences of the newly developed microsatellite markers against the Rhizophora apiculata genome sequence (Xu et al. 2017).
Locus ID	Query Contig ID	*Subject ID	% identity	alignment length	mismatches	gap opens	q. start	q. end	s. start	s. end	evalue	bit score
RapT01	TRINITY_DN9972_c0_g1_i1_len=841	CELW01000638.1	100	615	0	0	227	841	127611	128225	0	1110
RapT01	TRINITY_DN9972_c0_g1_i1_len=841	CELW01000638.1	100	228	0	0	1	228	126833	127060	1.29e-113	412
RapT01	TRINITY_DN9972_c0_g1_i1_len=841	CELW01001033.1	79.367	664	117	10	147	800	586801	586148	5.86e-156	554
RapT01	TRINITY_DN9972_c0_g1_i1_len=841	CELW01023250.1	76.744	86	19	1	305	389	59	144	2.68e-08	62.6
RapT01	TRINITY_DN9972_c0_g1_i1_len=841	CELW01000834.1	66.265	166	53	1	546	711	978561	978723	0.002	46.4
RapT02	TRINITY_DN11608_c0_g1_i1_len=2110	CELW01000190.1	100	377	0	0	1734	2110	29045	29421	0	681
RapT02	TRINITY_DN11608_c0_g1_i1_len=2110	CELW01000190.1	99.27	274	2	0	1304	1577	27693	27966	1.83e-135	486
RapT02	TRINITY_DN11608_c0_g1_i1_len=2110	CELW01000190.1	98.502	267	0	1	1	267	21807	22069	2.09e-128	463
RapT02	TRINITY_DN11608_c0_g1_i1_len=2110	CELW01000190.1	100	157	0	0	463	619	23527	23683	1.16e-74	284
RapT02	TRINITY_DN11608_c0_g1_i1_len=2110	CELW01000190.1	100	148	0	0	1070	1217	26631	26778	8.91e-70	268
RapT02	TRINITY_DN11608_c0_g1_i1_len=2110	CELW01000190.1	100	136	0	0	696	831	24595	24730	2.91e-63	246
RapT02	TRINITY_DN11608_c0_g1_i1_len=2110	CELW01000190.1	100	103	0	0	1572	1674	28102	28204	2.39e-45	187
RapT02	TRINITY_DN11608_c0_g1_i1_len=2110	CELW01000190.1	99.038	104	1	0	361	464	22812	22915	2.91e-44	184
RapT02	TRINITY_DN11608_c0_g1_i1_len=2110	CELW01000190.1	100	97	0	0	268	364	22611	22707	4.33e-42	176
RapT02	TRINITY_DN11608_c0_g1_i1_len=2110	CELW01000190.1	98.969	97	1	0	977	1073	25663	25759	1.84e-40	171
RapT02	TRINITY_DN11608_c0_g1_i1_len=2110	CELW01000190.1	100	93	0	0	1216	1308	27008	27100	6.42e-40	168
RapT02	TRINITY_DN11608_c0_g1_i1_len=2110	CELW01000190.1	100	84	0	0	827	910	25209	25292	4.94e-35	152
RapT02	TRINITY_DN11608_c0_g1_i1_len=2110	CELW01000190.1	100	82	0	0	617	698	24206	24287	6.01e-34	149
RapT02	TRINITY_DN11608_c0_g1_i1_len=2110	CELW01000190.1	98.684	76	1	0	907	982	25493	25568	4.62e-29	133
RapT02	TRINITY_DN11608_c0_g1_i1_len=2110	CELW01000190.1	100	63	0	0	1672	1734	28479	28541	1.24e-23	114
RapT02	TRINITY_DN11608_c0_g1_i1_len=2110	CELW01001131.1	84.768	151	23	0	1070	1220	2596660	2596810	6.42e-40	169
RapT02	TRINITY_DN11608_c0_g1_i1_len=2110	CELW01001131.1	79.577	142	29	0	1740	1881	2598905	2599046	6.86e-27	126
RapT02	TRINITY_DN11608_c0_g1_i1_len=2110	CELW01001131.1	84.466	103	16	0	1572	1674	2597776	2597878	1.24e-23	114
RapT02	TRINITY_DN11608_c0_g1_i1_len=2110	CELW01001131.1	84.615	91	14	0	1216	1306	2596936	2597026	7.83e-20	102
RapT02	TRINITY_DN11608_c0_g1_i1_len=2110	CELW01001131.1	77.876	113	25	0	463	575	2594787	2594899	1.42e-16	92.4
RapT02	TRINITY_DN11608_c0_g1_i1_len=2110	CELW01001131.1	84.146	82	13	0	617	698	2595229	2595310	4.94e-16	90.6
RapT02	TRINITY_DN11608_c0_g1_i1_len=2110	CELW01001131.1	83.099	71	12	0	1503	1573	2597559	2597629	1.09e-11	75.2
RapT02	TRINITY_DN11608_c0_g1_i1_len=2110	CELW01001131.1	78.049	82	18	0	827	908	2595757	2595838	1.61e-09	68
RapT02	TRINITY_DN11608_c0_g1_i1_len=2110	CELW01001131.1	75.532	94	23	0	980	1073	2596123	2596216	5.64e-09	67.1
RapT02	TRINITY_DN11608_c0_g1_i1_len=2110	CELW01001131.1	86.792	53	7	0	214	266	2593994	2594046	1.97e-08	65.3
RapT02	TRINITY_DN11608_c0_g1_i1_len=2110	CELW01001131.1	72.277	101	28	0	364	464	2594386	2594486	2.92e-06	57.2
RapT02	TRINITY_DN11608_c0_g1_i1_len=2110	CELW01001131.1	80.328	61	12	0	1672	1732	2598434	2598494	2.92e-06	57.2
RapT02	TRINITY_DN11608_c0_g1_i1_len=2110	CELW01001131.1	75	76	19	0	907	982	2595925	2596000	0.000124	52.7
RapT02	TRINITY_DN11608_c0_g1_i1_len=2110	CELW01001131.1	71.579	95	27	0	268	362	2594209	2594303	0.000433	50.9
RapT02	TRINITY_DN11608_c0_g1_i1_len=2110	CELW01002063.1	83.444	151	25	0	1070	1220	1370480	1370330	3.33e-37	160
RapT02	TRINITY_DN11608_c0_g1_i1_len=2110	CELW01002063.1	85.437	103	15	0	1572	1674	1369592	1369490	1.02e-24	119
RapT02	TRINITY_DN11608_c0_g1_i1_len=2110	CELW01002063.1	77.465	142	32	0	1740	1881	1368371	1368230	4.33e-23	113
RapT02	TRINITY_DN11608_c0_g1_i1_len=2110	CELW01002063.1	82.418	91	16	0	1216	1306	1370209	1370119	4.05e-17	93.3
RapT02	TRINITY_DN11608_c0_g1_i1_len=2110	CELW01002063.1	84.146	82	13	0	617	698	1372289	1372208	4.94e-16	90.6
RapT02	TRINITY_DN11608_c0_g1_i1_len=2110	CELW01002063.1	77.66	94	21	0	980	1073	1371016	1370923	1.09e-11	76.1
RapT02	TRINITY_DN11608_c0_g1_i1_len=2110	CELW01002063.1	67.474	289	75	9	1304	1573	1370012	1369724	1.09e-11	75.2
RapT02	TRINITY_DN11608_c0_g1_i1_len=2110	CELW01002063.1	77.632	76	17	0	907	982	1371184	1371109	2.4e-07	61.7
RapT02	TRINITY_DN11608_c0_g1_i1_len=2110	CELW01002063.1	73.267	101	27	0	364	464	1373183	1373083	2.4e-07	61.7
RapT02	TRINITY_DN11608_c0_g1_i1_len=2110	CELW01002063.1	84.906	53	8	0	214	266	1373560	1373508	2.4e-07	60.8
RapT02	TRINITY_DN11608_c0_g1_i1_len=2110	CELW01002063.1	75.61	82	20	0	827	908	1371376	1371295	8.37e-07	59
RapT02	TRINITY_DN11608_c0_g1_i1_len=2110	CELW01002063.1	80.328	61	12	0	1672	1732	1368955	1368895	2.92e-06	57.2
RapT02	TRINITY_DN11608_c0_g1_i1_len=2110	CELW01002063.1	69.474	95	29	0	268	362	1373383	1373289	0.22	41.9
RapT02	TRINITY_DN11608_c0_g1_i1_len=2110	CELW01000377.1	82.143	56	10	0	1169	1224	45442	45387	2.92e-06	57.2
RapT02	TRINITY_DN11608_c0_g1_i1_len=2110	CELW01001531.1	78.182	55	12	0	1169	1223	24179	24125	0.005	46.4
RapT06	TRINITY_DN13889_c4_g1_i1_len=1663	CELW01000845.1	99.398	1661	4	4	4	1663	667040	668695	0	2938
RapT06	TRINITY_DN13889_c4_g1_i1_len=1663	CELW01001390.1	75.248	1410	225	33	210	1570	202311	200977	0	933
RapT06	TRINITY_DN13889_c4_g1_i1_len=1663	CELW01001337.1	75.148	169	42	0	1278	1446	267824	267656	2.79e-24	116
RapT06	TRINITY_DN13889_c4_g1_i1_len=1663	CELW01001184.1	75.148	169	38	2	1278	1444	1755581	1755747	1.19e-22	111
RapT06	TRINITY_DN13889_c4_g1_i1_len=1663	CELW01001546.1	73.057	193	50	2	1255	1446	1032369	1032560	1.45e-21	107
RapT06	TRINITY_DN13889_c4_g1_i1_len=1663	CELW01000264.1	74.706	170	41	2	1278	1446	493966	493798	5.05e-21	106
RapT06	TRINITY_DN13889_c4_g1_i1_len=1663	CELW01002021.1	73.298	191	42	4	1277	1460	844771	844959	5.05e-21	105
RapT06	TRINITY_DN13889_c4_g1_i1_len=1663	CELW01002299.1	71.287	202	58	0	1241	1442	62714	62915	1.76e-20	104
RapT06	TRINITY_DN13889_c4_g1_i1_len=1663	CELW01000186.1	70.388	206	61	0	1241	1446	12076	12281	2.61e-18	97.8
RapT06	TRINITY_DN13889_c4_g1_i1_len=1663	CELW01000477.1	76.23	122	29	0	1275	1396	807320	807199	3.88e-16	90.6
RapT06	TRINITY_DN13889_c4_g1_i1_len=1663	CELW01001399.1	74.797	123	31	0	1278	1400	2213509	2213631	5.76e-14	83.3
RapT06	TRINITY_DN13889_c4_g1_i1_len=1663	CELW01000662.1	69.767	172	46	2	1278	1446	1668115	1668283	2.98e-11	73.4
RapT06	TRINITY_DN13889_c4_g1_i1_len=1663	CELW01001097.1	78.723	47	10	0	1103	1149	90640	90594	0.18	41
RapT08	TRINITY_DN14296_c0_g2_i21_len=239	CELW01001131.1	91.213	239	1	1	1	239	1769201	1768983	9.65e-96	351
RapT09	TRINITY_DN14490_c1_g1_i14_len=994	CELW01001184.1	98.406	1004	3	4	1	994	2634426	2633426	0	1733
RapT16	TRINITY_DN15383_c3_g1_i1_len=659	CELW01000813.1	99.545	659	1	1	1	659	591422	590766	0	1173
RapT16	TRINITY_DN15383_c3_g1_i1_len=659	CELW01001111.1	85.714	42	6	0	450	491	1398292	1398333	0.000131	50
RapT17	TRINITY_DN15514_c5_g1_i1_len=581	CELW01001184.1	97.256	583	0	2	1	581	4878943	4879511	0	985
RapT18	TRINITY_DN15537_c1_g3_i8_len=4807	CELW01001380.1	99.001	1402	4	1	2450	3851	687505	686114	0	2470
RapT18	TRINITY_DN15537_c1_g3_i8_len=4807	CELW01001380.1	99.889	900	1	0	716	1615	693874	692975	0	1619
RapT18	TRINITY_DN15537_c1_g3_i8_len=4807	CELW01001380.1	99.242	528	4	0	4280	4807	685016	684489	0	935
RapT18	TRINITY_DN15537_c1_g3_i8_len=4807	CELW01001380.1	90.437	481	0	1	3850	4284	686007	685527	0	698
RapT18	TRINITY_DN15537_c1_g3_i8_len=4807	CELW01001380.1	100	351	0	0	2101	2451	687996	687646	1.28e-179	634
RapT18	TRINITY_DN15537_c1_g3_i8_len=4807	CELW01001380.1	99.539	217	1	0	438	654	695092	694876	3.03e-105	388
RapT18	TRINITY_DN15537_c1_g3_i8_len=4807	CELW01001380.1	100	188	0	0	254	441	695419	695232	3.95e-91	340
RapT18	TRINITY_DN15537_c1_g3_i8_len=4807	CELW01001380.1	100	171	0	0	1	171	696786	696616	6.68e-82	309
RapT18	TRINITY_DN15537_c1_g3_i8_len=4807	CELW01001380.1	99.39	164	1	0	1937	2100	688627	688464	1.79e-76	292
RapT18	TRINITY_DN15537_c1_g3_i8_len=4807	CELW01001380.1	100	88	0	0	1613	1700	690978	690891	7.64e-37	159
RapT18	TRINITY_DN15537_c1_g3_i8_len=4807	CELW01001380.1	100	84	0	0	171	254	695752	695669	1.13e-34	152
RapT18	TRINITY_DN15537_c1_g3_i8_len=4807	CELW01001380.1	100	83	0	0	1861	1943	689118	689036	3.96e-34	150
RapT18	TRINITY_DN15537_c1_g3_i8_len=4807	CELW01001380.1	100	69	0	0	650	718	694523	694455	1.58e-26	125
RapT18	TRINITY_DN15537_c1_g3_i8_len=4807	CELW01001380.1	100	63	0	0	1755	1817	689589	689527	2.85e-23	114
RapT18	TRINITY_DN15537_c1_g3_i8_len=4807	CELW01001380.1	100	61	0	0	1695	1755	689787	689727	3.47e-22	111
RapT18	TRINITY_DN15537_c1_g3_i8_len=4807	CELW01001380.1	100	48	0	0	1816	1863	689318	689271	3.96e-15	87.8
RapT18	TRINITY_DN15537_c1_g3_i8_len=4807	CELW01001184.1	73.418	79	21	0	2236	2314	2677724	2677802	0.003	49.1
RapT18	TRINITY_DN15537_c1_g3_i8_len=4807	CELW01001184.1	77.083	48	11	0	1816	1863	2676633	2676680	6.3	38.3
RapT18	TRINITY_DN15537_c1_g3_i8_len=4807	CELW01001184.1	79.07	43	9	0	4279	4321	2680460	2680502	6.3	38.3
RapT18	TRINITY_DN15537_c1_g3_i8_len=4807	CELW01000485.1	75	68	17	0	2248	2315	793952	794019	0.012	47.3
RapT20	TRINITY_DN15927_c0_g1_i15_len=363	CELW01001546.1	96.73	367	5	3	1	363	1914426	1914063	5.33e-171	601
RapT21	TRINITY_DN15991_c1_g1_i8_len=4967	CELW01002063.1	99.762	2516	6	0	1	2516	326373	323858	0	4511
RapT21	TRINITY_DN15991_c1_g1_i8_len=4967	CELW01002063.1	99.134	1732	1	1	3146	4863	321775	320044	0	3065
RapT21	TRINITY_DN15991_c1_g1_i8_len=4967	CELW01002063.1	99.608	255	1	0	2663	2917	323189	322935	7.36e-126	456
RapT21	TRINITY_DN15991_c1_g1_i8_len=4967	CELW01002063.1	99.163	239	2	0	2913	3151	322279	322041	4.35e-116	423
RapT21	TRINITY_DN15991_c1_g1_i8_len=4967	CELW01002063.1	100	152	0	0	2514	2665	323783	323632	1.42e-71	275
RapT21	TRINITY_DN15991_c1_g1_i8_len=4967	CELW01002063.1	99.048	105	1	0	4863	4967	318684	318580	1.98e-44	186
RapT21	TRINITY_DN15991_c1_g1_i8_len=4967	CELW01000845.1	74.227	1521	248	43	357	1792	1128176	1129637	0	912
RapT21	TRINITY_DN15991_c1_g1_i8_len=4967	CELW01000845.1	74.267	921	140	27	3146	4036	1131565	1132418	8.38e-157	559
RapT21	TRINITY_DN15991_c1_g1_i8_len=4967	CELW01000845.1	78.84	586	81	4	4276	4860	1132641	1133184	7.35e-145	519
RapT21	TRINITY_DN15991_c1_g1_i8_len=4967	CELW01000845.1	92.395	263	20	0	2663	2925	1130627	1130889	1.09e-104	385
RapT21	TRINITY_DN15991_c1_g1_i8_len=4967	CELW01000845.1	85.397	315	33	4	2214	2516	1129870	1130183	1.85e-95	355
RapT21	TRINITY_DN15991_c1_g1_i8_len=4967	CELW01000845.1	94.079	152	9	0	2514	2665	1130256	1130407	4.36e-59	234
RapT21	TRINITY_DN15991_c1_g1_i8_len=4967	CELW01001847.1	71.311	122	35	0	4368	4489	1092729	1092608	1.63e-07	63.5
RapT21	TRINITY_DN15991_c1_g1_i8_len=4967	CELW01001847.1	64.677	201	71	0	1592	1792	1094724	1094524	0.15	43.7
RapT21	TRINITY_DN15991_c1_g1_i8_len=4967	CELW01000477.1	65	200	70	0	1593	1792	1616584	1616783	0.013	46.4
RapT23	TRINITY_DN2457_c0_g1_i1_len=230	CELW01002388.1	100	230	0	0	1	230	65821	66050	2.64e-115	416
RapT25	TRINITY_DN12275_c0_g1_i1_len=1737	CELW01000715.1	99.839	623	1	0	1115	1737	45067	45689	0	1120
RapT25	TRINITY_DN12275_c0_g1_i1_len=1737	CELW01000715.1	99.802	505	1	0	1	505	41863	42367	0	907
RapT25	TRINITY_DN12275_c0_g1_i1_len=1737	CELW01000715.1	100	324	0	0	696	1019	43356	43679	2.09e-165	585
RapT25	TRINITY_DN12275_c0_g1_i1_len=1737	CELW01000715.1	100	197	0	0	501	697	42581	42777	1.83e-96	356
RapT25	TRINITY_DN12275_c0_g1_i1_len=1737	CELW01000715.1	100	99	0	0	1017	1115	44293	44391	2.91e-43	179
RapT25	TRINITY_DN12275_c0_g1_i1_len=1737	CELW01000509.1	78.571	56	12	0	19	74	226048	225993	0.001	48.2
RapT31	TRINITY_DN14023_c3_g1_i1_len=960	CELW01000396.1	98.34	964	0	2	1	960	3986577	3987528	0	1673
RapT38	TRINITY_DN14819_c1_g1_i4_len=2002	CELW01000235.1	99.629	1889	3	2	1	1885	457402	455514	0	3370
RapT38	TRINITY_DN14819_c1_g1_i4_len=2002	CELW01000235.1	98.913	92	1	0	1881	1972	455605	455514	9.03e-38	162
RapT38	TRINITY_DN14819_c1_g1_i4_len=2002	CELW01000247.1	82.171	774	80	8	1114	1884	63272	63990	0	791
RapT38	TRINITY_DN14819_c1_g1_i4_len=2002	CELW01000247.1	89.247	93	8	1	1881	1971	63898	63990	2.77e-25	121
RapT38	TRINITY_DN14819_c1_g1_i4_len=2002	CELW01000247.1	86.301	73	10	0	1	73	63193	63265	1.63e-15	87.8
RapT38	TRINITY_DN14819_c1_g1_i4_len=2002	CELW01000247.1	91.429	35	3	0	1968	2002	63898	63932	0.000411	50.9
RapT38	TRINITY_DN14819_c1_g1_i4_len=2002	CELW01000640.1	75.446	896	158	14	970	1830	4338601	4339469	4.08e-175	618
RapT38	TRINITY_DN14819_c1_g1_i4_len=2002	CELW01000640.1	79.808	104	18	2	245	345	4338093	4338196	1.63e-15	87.8
RapT38	TRINITY_DN14819_c1_g1_i4_len=2002	CELW01000640.1	75.949	79	18	1	126	203	4337541	4337619	3.37e-05	54.5
RapT38	TRINITY_DN14819_c1_g1_i4_len=2002	CELW01002063.1	73.077	156	36	2	1051	1200	1868286	1868131	4.68e-16	89.7
RapT43	TRINITY_DN15051_c0_g1_i1_len=202	CELW01000759.1	95.545	202	0	1	1	202	74061	73869	9.08e-89	328
RapT46	TRINITY_DN15707_c5_g1_i1_len=1283	CELW01001390.1	99.704	1015	1	2	270	1283	821519	820506	0	1810
RapT46	TRINITY_DN15707_c5_g1_i1_len=1283	CELW01001390.1	99.507	1014	4	1	270	1283	806804	805792	0	1803
RapT46	TRINITY_DN15707_c5_g1_i1_len=1283	CELW01001390.1	98.92	648	2	4	270	914	784732	784087	0	1124
RapT46	TRINITY_DN15707_c5_g1_i1_len=1283	CELW01001390.1	94.81	289	0	1	1	274	825235	824947	1.26e-128	463
RapT46	TRINITY_DN15707_c5_g1_i1_len=1283	CELW01001131.1	83.108	148	20	2	564	706	4089173	4089320	1.04e-34	150
RapT46	TRINITY_DN15707_c5_g1_i1_len=1283	CELW01001337.1	86.486	37	5	0	3	39	2805180	2805216	0.011	45.5
RapT46	TRINITY_DN15707_c5_g1_i1_len=1283	CELW01001337.1	84.211	38	6	0	3	40	2805174	2805211	0.039	42.8
RapT51	TRINITY_DN8997_c0_g1_i1_len=622	CELW01000377.1	100	622	0	0	1	622	261809	262430	0	1122
RapT53	TRINITY_DN11570_c1_g1_i1_len=613	CELW01001390.1	99.837	613	1	0	1	613	429805	429193	0	1102
RapT53	TRINITY_DN11570_c1_g1_i1_len=613	CELW01000845.1	84.774	243	37	0	1	243	361386	361628	2.05e-71	272
RapT53	TRINITY_DN11570_c1_g1_i1_len=613	CELW01000845.1	69.555	427	84	11	221	613	361716	362130	1.22e-42	177
RapT60	TRINITY_DN15435_c0_g1_i1_len=4715	CELW01000638.1	100	1388	0	0	1291	2678	256911	258298	0	2504
RapT60	TRINITY_DN15435_c0_g1_i1_len=4715	CELW01000638.1	100	1049	0	0	1	1049	249159	250207	0	1893
RapT60	TRINITY_DN15435_c0_g1_i1_len=4715	CELW01000638.1	99.718	354	1	0	4353	4706	265485	265838	1.26e-179	635
RapT60	TRINITY_DN15435_c0_g1_i1_len=4715	CELW01000638.1	100	250	0	0	2851	3100	259206	259455	8.51e-125	452
RapT60	TRINITY_DN15435_c0_g1_i1_len=4715	CELW01000638.1	100	209	0	0	3424	3632	261585	261793	1.54e-102	378
RapT60	TRINITY_DN15435_c0_g1_i1_len=4715	CELW01000638.1	99.487	195	1	0	4161	4355	265181	265375	2.61e-93	348
RapT60	TRINITY_DN15435_c0_g1_i1_len=4715	CELW01000638.1	99.465	187	1	0	1111	1297	256641	256827	5.74e-89	334
RapT60	TRINITY_DN15435_c0_g1_i1_len=4715	CELW01000638.1	100	177	0	0	2676	2852	258798	258974	3.62e-85	320
RapT60	TRINITY_DN15435_c0_g1_i1_len=4715	CELW01000638.1	100	177	0	0	3913	4089	263635	263811	3.62e-85	320
RapT60	TRINITY_DN15435_c0_g1_i1_len=4715	CELW01000638.1	100	144	0	0	3191	3334	260405	260548	2.98e-67	260
RapT60	TRINITY_DN15435_c0_g1_i1_len=4715	CELW01000638.1	97.222	108	2	1	3086	3193	260217	260323	2.79e-42	178
RapT60	TRINITY_DN15435_c0_g1_i1_len=4715	CELW01000638.1	97.98	99	2	0	3333	3431	260883	260981	4.14e-40	170
RapT60	TRINITY_DN15435_c0_g1_i1_len=4715	CELW01000638.1	100	91	0	0	3715	3805	262972	263062	1.76e-38	165
RapT60	TRINITY_DN15435_c0_g1_i1_len=4715	CELW01000638.1	98.889	90	1	0	3630	3719	262377	262466	2.61e-36	159
RapT60	TRINITY_DN15435_c0_g1_i1_len=4715	CELW01000638.1	100	79	0	0	4088	4166	263912	263990	5.76e-32	143
RapT60	TRINITY_DN15435_c0_g1_i1_len=4715	CELW01000638.1	100	66	0	0	1047	1112	256450	256515	6.57e-25	120
RapT60	TRINITY_DN15435_c0_g1_i1_len=4715	CELW01000638.1	100	60	0	0	3856	3915	263473	263532	1.19e-21	109
RapT60	TRINITY_DN15435_c0_g1_i1_len=4715	CELW01000638.1	98.305	59	1	0	3804	3862	263267	263325	1.76e-19	103
RapT60	TRINITY_DN15435_c0_g1_i1_len=4715	CELW01000814.1	68.639	338	106	0	1287	1624	2649218	2649555	1.04e-28	132
RapT60	TRINITY_DN15435_c0_g1_i1_len=4715	CELW01000814.1	69.291	254	75	1	2851	3101	2651344	2651597	1.45e-20	105
RapT60	TRINITY_DN15435_c0_g1_i1_len=4715	CELW01000814.1	75	144	36	0	3191	3334	2652164	2652307	2.15e-18	98.7
RapT60	TRINITY_DN15435_c0_g1_i1_len=4715	CELW01000814.1	70.283	212	54	4	3424	3632	2652665	2652870	1.11e-15	89.7
RapT60	TRINITY_DN15435_c0_g1_i1_len=4715	CELW01000814.1	80	90	18	0	3630	3719	2652968	2653057	1.65e-13	82.4
RapT60	TRINITY_DN15435_c0_g1_i1_len=4715	CELW01000814.1	74.38	121	28	1	1146	1266	2648958	2649075	7.02e-12	77.9
RapT60	TRINITY_DN15435_c0_g1_i1_len=4715	CELW01000814.1	76.289	97	23	0	3097	3193	2651986	2652082	2.99e-10	72.5
RapT60	TRINITY_DN15435_c0_g1_i1_len=4715	CELW01001033.1	70.745	188	50	2	2918	3101	3893336	3893150	3.88e-15	87.8
RapT60	TRINITY_DN15435_c0_g1_i1_len=4715	CELW01001064.1	74.194	93	24	0	3333	3425	250479	250387	5.4e-07	60.8
RapT60	TRINITY_DN15435_c0_g1_i1_len=4715	CELW01001064.1	83.019	53	9	0	3429	3481	249696	249644	2.3e-05	56.3
RapT60	TRINITY_DN15435_c0_g1_i1_len=4715	CELW01001064.1	77.778	63	14	0	3714	3776	249106	249044	0.00028	51.8
RapT60	TRINITY_DN15435_c0_g1_i1_len=4715	CELW01001399.1	73.529	68	18	0	3372	3439	278275	278208	0.14	42.8
RapT60	TRINITY_DN15435_c0_g1_i1_len=4715	CELW01001509.1	80	40	8	0	1494	1533	144073	144034	6.2	37.4
Note:
*Rhizophora apiculata genome (Xu et al. 2017)
